# Supplementary material for: Pediatric invasive fungal rhinosinusitis
Source: Front Pediatr. 2023 Apr 25;11:1090713. doi: 10.3389/fped.2023.1090713 (PMC10167005; doi:10.3389/fped.2023.1090713)
Supplement: Supplementary file 1 [file Table1.xlsx]

## Sheet: Sheet1
RISK SCORE FOR PEDIATRIC INVASIVE FUNGAL DISEASE
Risk Factor	Score
Presence of Febrile Neutropenia	1
Fever duration ≥ 4.5 days	5
Neutropenia duration ≥ 9.5 days	2
Hypotension	1
Age ≥ 8.5 years	1
Absolute lymphocyte count < 250	2
Absolute monocyte count > 100	-1
Overall Score	11
