# Supplementary material for: Pediatric invasive fungal rhinosinusitis
Source: Front Pediatr. 2023 Apr 25;11:1090713. doi: 10.3389/fped.2023.1090713 (PMC10167005; doi:10.3389/fped.2023.1090713)
Supplement: Supplementary file 2 [file Table2.xlsx]

## Sheet: Sheet1
PATIENT RISK SCORE INTERPRETATION
Score	Risk % of Invasive Fungal Disease (IFD)	Interpretation
1	0.0001	LOW RISK	Low Risk Pediatric oncologic patients with this score have a risk of 1 in 1,000 (score of 1) to 1 in 140 (score of 5) of developing IFD.
2	0.0003
3	0.001
4	0.002
5	0.007
6	0.018	MODERATE RISK	Moderate Risk Pediatric oncologic patients with this score have a 1 in 55 (score of 6) to 1 in 21 (score of 7) risk of developing IFD.
7	0.047
8	0.12	HIGH RISK	High Risk Pediatric oncologic patients with this score have a 1 in 8 (score of 8) to 3 in 4 (score of 11) risk of developing IFD
9	0.27
10	0.5
11	0.73
